# Supplementary material for: Network Properties of Local Fungal Communities Reveal the Anthropogenic Disturbance Consequences of Farming Practices in Vineyard Soils
Source: mSystems. 2021 May 4;6(3):e00344-21. doi: 10.1128/mSystems.00344-21 (PMC8269225; doi:10.1128/mSystems.00344-21)
Supplement: TABLE S1 [file msystems.00344-21-st001.xlsx]

## Sheet: Table S1
	Spain			USA
Network property	min	max	mean	min	max	mean
Co-occurrence proportion	0.116	0.405	0.187	0.086	0.216	0.130
Clustering (+)	0.446	0.934	0.595	0.344	0.670	0.463
Modularity (+)	0.003	0.427	0.140	0.081	0.316	0.178
Nr modules (+)	2000	21000	4846	2000	12000	3817
Ave.p.length (+)	1189	2134	1643	1574	1889	1755
Assortativity (+)	0.078	0.735	0.237	0.072	0.470	0.216
Co-exclusion proportion	0.000	0.038	0.007	0.001	0.015	0.005
Clustering (-)	0.000	0.232	0.019	0.000	0.027	0.004
Connected comp (-)	1000	6000	1914	1000	9000	1977
Modularity (-)	0.002	0.616	0.231	0.065	0.840	0.383
Nr modules (-)	2000	215000	24417	5000	130000	29543
Ave.p.length (-)	2000	3891	2935	1231	4116	3379
Assortativity (-)	-0.798	-0.111	-0.417	-0.573	-0.016	-0.263
