# Supplementary material for: Network Properties of Local Fungal Communities Reveal the Anthropogenic Disturbance Consequences of Farming Practices in Vineyard Soils
Source: mSystems. 2021 May 4;6(3):e00344-21. doi: 10.1128/mSystems.00344-21 (PMC8269225; doi:10.1128/mSystems.00344-21)
Supplement: TABLE S3 [file msystems.00344-21-st003.xlsx]

## Sheet: new_names
sample	country	management
Es1	spain	nomanagement
Es2	spain	nomanagement
Es3	spain	nomanagement
Es4	spain	nomanagement
Es5	spain	nomanagement
Es6	spain	nomanagement
Es7	spain	management_yes
Es8	spain	management_yes
Es9	spain	management_yes
Es10	spain	management_yes
Es11	spain	management_yes
Es12	spain	management_yes
Es13	spain	management_yes
Es14	spain	management_yes
Es15	spain	management_yes
Es16	spain	management_yes
Es17	spain	management_yes
Es18	spain	management_yes
Es19	spain	management_yes
Es20	spain	management_yes
Es21	spain	management_yes
Es22	spain	management_yes
Es23	spain	management_yes
Es24	spain	management_yes
Es25	spain	management_yes
Es26	spain	management_yes
Es27	spain	management_yes
Es28	spain	management_yes
Es29	spain	management_yes
Es30	spain	management_yes
Es31	spain	management_yes
Es32	spain	management_yes
Es33	spain	management_yes
Es34	spain	management_yes
Es35	spain	management_yes
Es36	spain	management_yes
Es37	spain	management_yes
Es38	spain	management_yes
Es39	spain	management_yes
Es40	spain	management_yes
Es41	spain	management_yes
Es42	spain	management_yes
Es43	spain	management_yes
Es44	spain	management_yes
Es45	spain	management_yes
Es46	spain	management_yes
Es47	spain	management_yes
Es48	spain	management_yes
Es49	spain	management_yes
Es50	spain	management_yes
Es51	spain	management_yes
Es52	spain	management_yes
Es53	spain	management_yes
Es54	spain	management_yes
Es55	spain	management_yes
Es56	spain	management_yes
Es57	spain	management_yes
Es58	spain	management_yes
Es59	spain	management_yes
Es60	spain	management_yes
Es61	spain	management_yes
Es62	spain	management_yes
Es63	spain	management_yes
Es64	spain	management_yes
Es65	spain	management_yes
Es66	spain	management_yes
Es67	spain	management_yes
Es68	spain	management_yes
Es69	spain	management_yes
Es70	spain	management_yes
Es71	spain	management_yes
Es72	spain	management_yes
Es73	spain	management_yes
Es74	spain	management_yes
Es75	spain	management_yes
Es76	spain	management_yes
Es77	spain	management_yes
Es78	spain	management_yes
Es79	spain	management_yes
Es80	spain	management_yes
Es81	spain	management_yes
Es82	spain	management_yes
Es83	spain	management_yes
Es84	spain	management_yes
Es85	spain	management_yes
Es86	spain	management_yes
Es87	spain	management_yes
Es88	spain	management_yes
Es89	spain	management_yes
Es90	spain	management_yes
Es91	spain	management_yes
Es92	spain	management_yes
Es93	spain	management_yes
Es94	spain	management_yes
Es95	spain	management_yes
Es96	spain	management_yes
Es97	spain	management_yes
Es98	spain	management_yes
Es99	spain	management_yes
Es100	spain	management_yes
Es101	spain	management_yes
Es102	spain	management_yes
Es103	spain	management_yes
Es104	spain	management_yes
Es105	spain	management_yes
Es106	spain	management_yes
Es107	spain	management_yes
Es108	spain	management_yes
Es109	spain	management_yes
Es110	spain	management_yes
Es111	spain	management_yes
Es112	spain	management_yes
Es113	spain	management_yes
Es114	spain	management_yes
Es115	spain	management_yes
Es116	spain	management_yes
Es117	spain	management_yes
Es118	spain	management_yes
Es119	spain	management_yes
Es120	spain	management_yes
Es121	spain	management_yes
Es122	spain	management_yes
Es123	spain	management_yes
Es124	spain	management_yes
Es125	spain	management_yes
Es126	spain	management_yes
Es127	spain	management_yes
Es128	spain	management_yes
Es129	spain	management_yes
Es130	spain	management_yes
Es131	spain	management_yes
Es132	spain	management_yes
Es133	spain	management_yes
Es134	spain	management_yes
Es135	spain	management_yes
Es136	spain	management_yes
Es137	spain	management_yes
Es138	spain	management_yes
Es139	spain	management_yes
Es140	spain	management_yes
Es141	spain	management_yes
Es142	spain	management_yes
Es143	spain	management_yes
Es144	spain	management_yes
Es145	spain	management_yes
Es146	spain	management_yes
Es147	spain	management_yes
Es148	spain	management_yes
Es149	spain	management_yes
Es150	spain	management_yes
Es151	spain	management_yes
Es152	spain	management_yes
Es153	spain	management_yes
Es154	spain	management_yes
Es155	spain	management_yes
Es156	spain	management_yes
Es157	spain	management_yes
Es158	spain	management_yes
Es159	spain	management_yes
Es160	spain	management_yes
Es161	spain	management_yes
Es162	spain	management_yes
Es163	spain	management_yes
Es164	spain	management_yes
Es165	spain	management_yes
Es166	spain	management_yes
Es167	spain	management_yes
Es168	spain	management_yes
Es169	spain	management_yes
Es170	spain	management_yes
Es171	spain	management_yes
Es172	spain	management_yes
Es173	spain	management_yes
Es174	spain	management_yes
Es175	spain	management_yes
Us1	usa	management_yes
Us2	usa	management_yes
Us3	usa	management_yes
Us4	usa	management_yes
Us5	usa	management_yes
Us6	usa	management_yes
Us7	usa	management_yes
Us8	usa	management_yes
Us9	usa	management_yes
Us10	usa	management_yes
Us11	usa	management_yes
Us12	usa	management_yes
Us13	usa	management_yes
Us14	usa	management_yes
Us15	usa	management_yes
Us16	usa	management_yes
Us17	usa	management_yes
Us18	usa	management_yes
Us19	usa	management_yes
Us20	usa	management_yes
Us21	usa	management_yes
Us22	usa	management_yes
Us23	usa	management_yes
Us24	usa	management_yes
Us25	usa	management_yes
Us26	usa	management_yes
Us27	usa	management_yes
Us28	usa	management_yes
Us29	usa	management_yes
Us30	usa	management_yes
Us31	usa	management_yes
Us32	usa	management_yes
Us33	usa	management_yes
Us34	usa	management_yes
Us35	usa	management_yes
Us36	usa	management_yes
Us37	usa	management_yes
Us38	usa	management_yes
Us39	usa	management_yes
Us40	usa	nomanagement
Us41	usa	nomanagement
Us42	usa	nomanagement
Us43	usa	nomanagement
Us44	usa	nomanagement
Us45	usa	nomanagement
Us46	usa	nomanagement
Us47	usa	nomanagement
Us48	usa	nomanagement
Us49	usa	management_yes
Us50	usa	management_yes
Us51	usa	management_yes
Us52	usa	management_yes
Us53	usa	management_yes
Us54	usa	management_yes
Us55	usa	management_yes
Us56	usa	management_yes
Us57	usa	management_yes
Us58	usa	management_yes
Us59	usa	management_yes
Us60	usa	management_yes
Us61	usa	management_yes
Us62	usa	management_yes
Us63	usa	management_yes
Us64	usa	management_yes
Us65	usa	management_yes
Us66	usa	management_yes
Us67	usa	nomanagement
Us68	usa	management_yes
Us69	usa	nomanagement
Us70	usa	management_yes
Us71	usa	management_yes
Us72	usa	management_yes
Us73	usa	management_yes
Us74	usa	management_yes
Us75	usa	management_yes
Us76	usa	management_yes
Us77	usa	management_yes
Us78	usa	management_yes
Us79	usa	management_yes
Us80	usa	management_yes
Us81	usa	management_yes
Us82	usa	management_yes
Us83	usa	management_yes
Us84	usa	management_yes
Us85	usa	management_yes
Us86	usa	management_yes
Us87	usa	management_yes
Us88	usa	management_yes
Us89	usa	management_yes
Us90	usa	management_yes
Us91	usa	management_yes
Us92	usa	management_yes
Us93	usa	management_yes
Us94	usa	management_yes
Us95	usa	management_yes
Us96	usa	management_yes
Us97	usa	management_yes
Us98	usa	management_yes
Us99	usa	management_yes
Us100	usa	management_yes
Us101	usa	management_yes
Us102	usa	management_yes
Us103	usa	nomanagement
Us104	usa	nomanagement
Us105	usa	nomanagement
Us106	usa	nomanagement
Us107	usa	nomanagement
Us108	usa	nomanagement
Us109	usa	nomanagement
Us110	usa	nomanagement
Us111	usa	nomanagement
Us112	usa	nomanagement
Us113	usa	nomanagement
Us114	usa	nomanagement
Us115	usa	nomanagement
Us116	usa	nomanagement
Us117	usa	nomanagement
Us118	usa	nomanagement
Us119	usa	nomanagement
Us120	usa	nomanagement
Us121	usa	nomanagement
Us122	usa	nomanagement
Us123	usa	nomanagement
Us124	usa	nomanagement
Us125	usa	nomanagement
Us126	usa	nomanagement
Us127	usa	nomanagement
Us128	usa	nomanagement
Us129	usa	nomanagement
Us130	usa	management_yes
Us131	usa	nomanagement
Us132	usa	management_yes
Us133	usa	management_yes
Us134	usa	management_yes
Us135	usa	management_yes
Us136	usa	management_yes
Us137	usa	management_yes
Us138	usa	management_yes
Us139	usa	management_yes
Us140	usa	management_yes
Us141	usa	management_yes
Us142	usa	management_yes
Us143	usa	management_yes
Us144	usa	management_yes
Us145	usa	management_yes
Us146	usa	management_yes
Us147	usa	nomanagement
Us148	usa	management_yes
Us149	usa	management_yes
Us150	usa	management_yes
Us151	usa	management_yes
Us152	usa	management_yes
Us153	usa	management_yes
Us154	usa	nomanagement
Us155	usa	management_yes
Us156	usa	nomanagement
Us157	usa	nomanagement
Us158	usa	management_yes
Us159	usa	management_yes
Us160	usa	management_yes
Us161	usa	management_yes
Us162	usa	nomanagement
Us163	usa	nomanagement
Us164	usa	nomanagement
Us165	usa	nomanagement
Us166	usa	nomanagement
Us167	usa	management_yes
Us168	usa	management_yes
Us169	usa	management_yes
Us170	usa	nomanagement
Us171	usa	management_yes
Us172	usa	management_yes
Us173	usa	nomanagement
Us174	usa	nomanagement
Us175	usa	management_yes
